# Supplementary material for: Bias detection and correction in RNA-Sequencing data
Source: BMC Bioinformatics. 2011 Jul 19;12:290. doi: 10.1186/1471-2105-12-290 (PMC3149584; doi:10.1186/1471-2105-12-290)
Supplement: Additional file 1 — Summary of data processing procedures for each data set. [file 1471-2105-12-290-S1.XLS]

## Sheet: Sheet1
Data Set	Procedures 1 and 3			Procedure 2
	Mapping	Reference Genome	Gene Model Annotation	Mapping	Reference Genome	Gene Model Annotation
MAQC2	TopHat	hg19 (GRCh37)	Ensembl v.59	NA	NA	NA
Marioni	TopHat	hg19 (GRCh37)	Ensembl v.59	Eland	hg18 (NCBI36)	Ensembl v.57
Mamanova	TopHat	hg19 (GRCh37)	Ensembl v.59	MAQ	hg18 (NCBI36)	Ensembl v.54
Lee	TopHat	SGD (sacCer2)	Ensembl v.59	NA	NA	NA
Nagalakshmi	TopHat	SGD (sacCer2)	Ensembl v.59	NA	NA	NA
