# Supplementary material for: Bias detection and correction in RNA-Sequencing data
Source: BMC Bioinformatics. 2011 Jul 19;12:290. doi: 10.1186/1471-2105-12-290 (PMC3149584; doi:10.1186/1471-2105-12-290)
Supplement: Additional file 2 — R package RNASeqBias developed in this study. [file 1471-2105-12-290-S2.GZ]

Archive with 20 entries (14 files):
- RNASeqBias
- RNASeqBias/data
- RNASeqBias/data/MAQCtestdata.rda
- RNASeqBias/DESCRIPTION
- RNASeqBias/inst
- RNASeqBias/inst/doc
- RNASeqBias/inst/doc/Sweave.sty
- RNASeqBias/inst/doc/vignette.pdf
- RNASeqBias/inst/doc/vignette.Rnw
- RNASeqBias/man
- RNASeqBias/man/check_agreement.Rd
- RNASeqBias/man/gampc.Rd
- RNASeqBias/man/group_plot.Rd
- RNASeqBias/man/group_plotm.Rd
- RNASeqBias/man/MAQCtestdata.Rd
- RNASeqBias/man/plotk.Rd
- RNASeqBias/man/prime.reweight.counts.Rd
- RNASeqBias/man/RNASeqBias-package.Rd
- RNASeqBias/R
- RNASeqBias/R/RNASeqBias.R
