# Supplementary material for: Bias detection and correction in RNA-Sequencing data
Source: BMC Bioinformatics. 2011 Jul 19;12:290. doi: 10.1186/1471-2105-12-290 (PMC3149584; doi:10.1186/1471-2105-12-290)
Supplement: Additional file 2 — R package RNASeqBias developed in this study. [file 1471-2105-12-290-S2.GZ › RNASeqBias/DESCRIPTION]

Package: RNASeqBias
Type: Package
Title: Bias Detection and Correction in RNA-Sequencing Data
Version: 1.0
Date: 2011-03-01
Author: Wei Zheng, Lisa Chung, Hongyu Zhao
Maintainer: Wei Zheng <wei.zheng@yale.edu>
Description: The package contains functions and sample data for detecting and correcting for biases in gene expression levels from RNA-Seq experiments. 
Depends: Genominator, ShortRead, gam, gtools
License: Artistic-2.0
LazyLoad: yes
Packaged: 2011-03-07 20:43:58 UTC; wz4
