# Supplementary material for: Bias detection and correction in RNA-Sequencing data
Source: BMC Bioinformatics. 2011 Jul 19;12:290. doi: 10.1186/1471-2105-12-290 (PMC3149584; doi:10.1186/1471-2105-12-290)
Supplement: Additional file 2 — R package RNASeqBias developed in this study. [file 1471-2105-12-290-S2.GZ › RNASeqBias/inst/doc/Sweave.sty]

\NeedsTeXFormat{LaTeX2e}
\ProvidesPackage{Sweave}{}

\RequirePackage{ifthen}
\newboolean{Sweave@gin}
\setboolean{Sweave@gin}{true}
\newboolean{Sweave@ae}
\setboolean{Sweave@ae}{true}

\DeclareOption{nogin}{\setboolean{Sweave@gin}{false}}
\DeclareOption{noae}{\setboolean{Sweave@ae}{false}}
\ProcessOptions

\RequirePackage{graphicx,fancyvrb}
\IfFileExists{upquote.sty}{\RequirePackage{upquote}}{}

\ifthenelse{\boolean{Sweave@gin}}{\setkeys{Gin}{width=0.8\textwidth}}{}%
\ifthenelse{\boolean{Sweave@ae}}{%
  \RequirePackage[T1]{fontenc}  
  \RequirePackage{ae}
}{}%

\DefineVerbatimEnvironment{Sinput}{Verbatim}{fontshape=sl}
\DefineVerbatimEnvironment{Soutput}{Verbatim}{}
\DefineVerbatimEnvironment{Scode}{Verbatim}{fontshape=sl}

\newenvironment{Schunk}{}{}
