# Supplementary material for: Bias detection and correction in RNA-Sequencing data
Source: BMC Bioinformatics. 2011 Jul 19;12:290. doi: 10.1186/1471-2105-12-290 (PMC3149584; doi:10.1186/1471-2105-12-290)
Supplement: Additional file 7 — P-values of testing whether bias patterns are platform-specific or sample-specific. [file 1471-2105-12-290-S7.XLS]

## Sheet: Sheet3
Factors	RNA-Seq vs. RT-PCR		RNA-Seq vs. QuantiGene
	platform	sample	platform	sample
log(length)	5.73e-28	0.000541	0.0755	0.249
GC content	0.319	0.0381	2.01e-07	0.715
AA	6.47e-148	0.141	1.23e-05	0.0214
AT	5.99e-154	0.264	8.73e-06	0.149
AG	3.18e-13	0.375	0.274	0.00268
AC	1.38e-12	0.624	0.473	0.284
TA	1.73e-205	0.134	1.29e-06	0.194
TT	4.43e-163	0.0999	1.08e-06	0.868
TG	4.94e-06	0.157	0.635	0.0294
TC	1.28e-15	0.0557	0.478	0.609
GA	5.2e-23	0.729	0.741	0.00136
GT	1.29e-26	0.000992	0.0537	0.0793
GG	6.11e-16	0.0605	1.9e-06	0.0844
GC	1.22e-26	0.0699	6.38e-06	0.428
CA	2.7e-08	0.152	0.0648	0.808
CT	0.000644	0.234	0.0367	0.123
CG	1.03e-122	0.165	0.000609	0.0727
CC	6.66e-34	0.0185	2.53e-06	0.784
P-values in bold are significant after Bonferroni correction.
