# Supplementary material for: Bias detection and correction in RNA-Sequencing data
Source: BMC Bioinformatics. 2011 Jul 19;12:290. doi: 10.1186/1471-2105-12-290 (PMC3149584; doi:10.1186/1471-2105-12-290)
Supplement: Additional file 14 — Comparison of correlations between RT-PCR and MAQC2 RNA-Seq data. Gene expression levels from RT-PCR are compared with original RNA-Seq data (Procedure 3), RNA-Seq data with random hexamer bias correction, and RNA-Seq data with GAM correction. [file 1471-2105-12-290-S14.XLS]

## Sheet: Sheet2
Condition 1	Condition 2	Sample	Log fold changes	r in Condition 1	r in Condition 2	%Relative improvement
Original	GAM corrected	Brain	(0,0.271]	0.809	0.811	0.2
			(0.271,0.623]	0.784	0.795	1.4
			(0.623,1.67]	0.799	0.838	4.9
			Overall	0.793	0.817	3
		UHR	(0,0.302]	0.806	0.805	-0.1
			(0.302,0.634]	0.876	0.87	-0.7
			(0.634,1.89]	0.854	0.856	0.2
			Overall	0.843	0.843	0
Original	Original	Brain	(0, 0.106]	0.771	0.772	0.1
			(0.106, 0.185]	0.774	0.773	-0.1
			(0.185, 1.22]	0.782	0.783	0.1
			Overall	0.793	0.794	0.1
		UHR	(0, 0.0891]	0.848	0.848	0
			(0.0891, 0.172]	0.794	0.791	-0.4
			(0.172, 1.46]	0.819	0.813	-0.7
			Overall	0.843	0.84	-0.4
Random hexamer bias corrected	Random hexamer bias corrected	Brain	(0,0.257]	0.817	0.818	0.1
			(0.257,0.622]	0.783	0.792	1.1
			(0.622,1.72]	0.793	0.828	4.4
			Overall	0.794	0.815	2.6
		UHR	(0,0.291]	0.802	0.8	-0.2
			(0.291,0.614]	0.865	0.859	-0.7
			(0.614,1.88]	0.858	0.853	-0.6
			Overall	0.84	0.837	-0.4
